# Supplementary material for: Impact of Hot-Melt Extrusion on Glibenclamide’s Physical and Chemical States and Dissolution Behavior: Case Studies with Three Polymer Blend Matrices
Source: Pharmaceutics. 2024 Aug 15;16(8):1071. doi: 10.3390/pharmaceutics16081071 (PMC11360095; doi:10.3390/pharmaceutics16081071)
Supplement: Supplementary file 1 [file pharmaceutics-16-01071-s001.zip]

Archive with 1 entries (1 files):
- pharmaceutics-3134635-supplementary.pdf
